# Supplementary material for: p53-induced RNA-binding protein ZMAT3 inhibits transcription of a hexokinase to suppress mitochondrial respiration in human cancer cells
Source: eLife. 2026 Mar 17;14:RP107538. doi: 10.7554/eLife.107538 (PMC12995290; doi:10.7554/eLife.107538)
Supplement: Figure 1—figure supplement 1—source data 2. [file elife-107538-fig1-figsupp1-data2.zip]

Archive with 6 entries (5 files):
- Figure 1- figure supplement 1A source data 2/
- Figure 1- figure supplement 1A source data 2/GAPDH lower.tif
- Figure 1- figure supplement 1A source data 2/GAPDH.tif
- Figure 1- figure supplement 1A source data 2/p21.tif
- Figure 1- figure supplement 1A source data 2/p53.tif
- Figure 1- figure supplement 1A source data 2/ZMAT3.tif
