# Supplementary material for: p53-induced RNA-binding protein ZMAT3 inhibits transcription of a hexokinase to suppress mitochondrial respiration in human cancer cells
Source: eLife. 2026 Mar 17;14:RP107538. doi: 10.7554/eLife.107538 (PMC12995290; doi:10.7554/eLife.107538)
Supplement: Figure 1—figure supplement 2—source data 2. [file elife-107538-fig1-figsupp2-data2.zip]

Archive with 9 entries (9 files):
- Figure 1-figure supplement 2A-source data 2/A GAPDH.tif
- Figure 1-figure supplement 2A-source data 2/A p21.tif
- Figure 1-figure supplement 2A-source data 2/A p53.tif
- Figure 1-figure supplement 2A-source data 2/A ZMAT3.tif
- Figure 1-figure supplement 2B-source data 2/B GAPDH lower.tif
- Figure 1-figure supplement 2B-source data 2/B GAPDH.tif
- Figure 1-figure supplement 2B-source data 2/B p21.tif
- Figure 1-figure supplement 2B-source data 2/B p53.tif
- Figure 1-figure supplement 2B-source data 2/B ZMAT3.tif
