# Supplementary material for: p53-induced RNA-binding protein ZMAT3 inhibits transcription of a hexokinase to suppress mitochondrial respiration in human cancer cells
Source: eLife. 2026 Mar 17;14:RP107538. doi: 10.7554/eLife.107538 (PMC12995290; doi:10.7554/eLife.107538)
Supplement: Figure 2—source data 2. [file elife-107538-fig2-data2.zip]

Archive with 11 entries (9 files):
- Figure 2B source data 2/
- Figure 2B source data 2/GAPDH.tif
- Figure 2B source data 2/HKDC1.tif
- Figure 2E source data 2/
- Figure 2E source data 2/HCT116 GAPDH lower.tif
- Figure 2E source data 2/HCT116 GAPDH.tif
- Figure 2E source data 2/HCT116 HKDC1.tif
- Figure 2E source data 2/HCT116 ZMAT3.tif
- Figure 2E source data 2/HEPG2 GAPDH.tif
- Figure 2E source data 2/HEPG2 HKDC1.tif
- Figure 2E source data 2/HEPG2 ZMAT3.tif
