# Supplementary material for: p53-induced RNA-binding protein ZMAT3 inhibits transcription of a hexokinase to suppress mitochondrial respiration in human cancer cells
Source: eLife. 2026 Mar 17;14:RP107538. doi: 10.7554/eLife.107538 (PMC12995290; doi:10.7554/eLife.107538)
Supplement: Figure 2—figure supplement 1—source data 1. [file elife-107538-fig2-figsupp1-data1.zip]

Archive with 1 entries (1 files):
- Figure_2-_figure_supplement_1-source_data_1.pdf
