# Supplementary material for: p53-induced RNA-binding protein ZMAT3 inhibits transcription of a hexokinase to suppress mitochondrial respiration in human cancer cells
Source: eLife. 2026 Mar 17;14:RP107538. doi: 10.7554/eLife.107538 (PMC12995290; doi:10.7554/eLife.107538)
Supplement: Figure 4—source data 2. [file elife-107538-fig4-data2.zip]

Archive with 20 entries (16 files):
- Figure 4D source data 2/
- Figure 4D source data 2/GAPDH.tif
- Figure 4D source data 2/HKDC1.tif
- Figure 4D source data 2/p21.tif
- Figure 4D source data 2/p53.tif
- Figure 4D source data 2/ZMAT3.tif
- Figure 4F source data 2/
- Figure 4F source data 2/GAPDH.tif
- Figure 4F source data 2/HKDC1.tif
- Figure 4F source data 2/p21.tif
- Figure 4F source data 2/ZMAT3.tif
- Figure 4H source data 2/
- Figure 4J source data 2/
- Figure 4J source data 2/GAPDH upper.tif
- Figure 4J source data 2/GAPDH.tif
- Figure 4J source data 2/HKDC1.tif
- Figure 4J source data 2/p53.tif
- Figure 4J source data 2/ZMAT3.tif
- Figure 4H source data 2/GAPDH.tif
- Figure 4H source data 2/ZMAT3 FLAG HA.tif
