# Supplementary material for: p53-induced RNA-binding protein ZMAT3 inhibits transcription of a hexokinase to suppress mitochondrial respiration in human cancer cells
Source: eLife. 2026 Mar 17;14:RP107538. doi: 10.7554/eLife.107538 (PMC12995290; doi:10.7554/eLife.107538)
Supplement: Figure 5—figure supplement 1—source data 2. [file elife-107538-fig5-figsupp1-data2.zip]

Archive with 7 entries (5 files):
- Figure 5- figure supplement 1C source data 2/
- Figure 5- figure supplement 1C source data 2/ZMAT3-FLAG-HA 2.tif
- Figure 5- figure supplement 1C source data 2/ZMAT3-FLAG-HA.tif
- Figure 5- figure supplement 1D source data 2/
- Figure 5- figure supplement 1D source data 2/GAPDH.tif
- Figure 5- figure supplement 1D source data 2/JUN.tif
- Figure 5- figure supplement 1D source data 2/ZMAT3-FLAG-HA.tif
